# Supplementary material for: Liraglutide Reduces Liver Steatosis and Improves Metabolic Indices in Obese Patients Without Diabetes: A 3-Month Prospective Study
Source: Int J Mol Sci. 2025 Jun 19;26(12):5883. doi: 10.3390/ijms26125883 (PMC12192618; doi:10.3390/ijms26125883)
Supplement: Supplementary file 1 [file ijms-26-05883-s001.zip]

Archive with 1 entries (1 files):
- ijms-3703693-supplementary.pdf
